# Supplementary material for: Pre-Frailty Phenotype and Arterial Stiffness in Older Adults Free of Cardiovascular Diseases
Source: Int J Environ Res Public Health. 2022 Oct 18;19(20):13469. doi: 10.3390/ijerph192013469 (PMC9603482; doi:10.3390/ijerph192013469)
Supplement: Supplementary file 1 [file ijerph-19-13469-s001.zip]

Archive with 8 entries (8 files):
- Figure S1.tif
- Table S1.pdf
- Table S2.pdf
- Table S3.pdf
- Table S4.pdf
- Table S5.pdf
- Table S6.pdf
- Table S7.pdf
